# Supplementary material for: High-Frequency Local Field Potential Oscillations May Modulate Aggressive Behaviors in Mice
Source: Biology (Basel). 2022 Nov 21;11(11):1682. doi: 10.3390/biology11111682 (PMC9687601; doi:10.3390/biology11111682)
Supplement: Supplementary file 1 [file biology-11-01682-s001.zip]

Archive with 1 entries (1 files):
- biology-1952717-supplementary.pdf
